# Supplementary material for: Design, Synthesis, Anticancer Activity and Molecular Docking of New 1,2,3-Triazole-Based Glycosides Bearing 1,3,4-Thiadiazolyl, Indolyl and Arylacetamide Scaffolds
Source: Molecules. 2022 Oct 17;27(20):6960. doi: 10.3390/molecules27206960 (PMC9611297; doi:10.3390/molecules27206960)
Supplement: Supplementary file 1 [file molecules-27-06960-s001.zip]

Archive with 1 entries (1 files):
- molecules-1942078-supplementary.pdf
